# Supplementary material for: Duration of chronic inflammation alters gene expression in muscle from untreated girls with juvenile dermatomyositis
Source: BMC Immunol. 2008 Jul 31;9:43. doi: 10.1186/1471-2172-9-43 (PMC2529263; doi:10.1186/1471-2172-9-43)
Supplement: Additional file 1 — Supplemental table 1. Complete gene list of genes in cluster A-F. All genes are in order shown in figure 1. [file 1471-2172-9-43-S1.xls]

## Sheet: Sheet1
	Additional file 1
	Affymetrix accession	p-value	Fold change (long/short)	Gene description
	Cluster A
	Affy accession	p-value	fold	Gene description
	204807_at	0.00817	-1.47042	transmembrane protein 5
	212749_s_at	0.00589	-1.76369	ring finger and CHY zinc finger domain containing 1
	202753_at	0.000487	-1.32334	proteasome regulatory particle subunit p44S10
	212333_at	0.00366	-1.31974	DKFZP564F0522 protein
	215533_s_at	0.000907	-1.45954	ubiquitination factor E4B (UFD2 homolog, yeast)
	218976_at	0.00124	-1.63114	DnaJ (Hsp40) homolog, subfamily C, member 12
	221931_s_at	0.00397	-1.33721	SEH1-like (S. cerevisiae)
	218634_at	0.00243	-1.29721	Pleckstrin homology-like domain, family A, member 3
	200690_at	0.00143	-1.47326	heat shock 70kDa protein 9B (mortalin-2)
	209080_x_at	0.000653	-1.33002	thioredoxin-like 2
	214281_s_at	0.00106	-1.49606	ring finger and CHY zinc finger domain containing 1
	218743_at	0.00817	-1.30415	hypothetical protein FLJ11749
	203694_s_at	0.00192	-1.37309	DEAH (Asp-Glu-Ala-His) box polypeptide 16
	221094_s_at	0.00246	-1.3981	elongation protein 3 homolog (S. cerevisiae)
	200691_s_at	0.000653	-1.71819	heat shock 70kDa protein 9B (mortalin-2)
	Cluster B
	Affy accession	p-value	fold	Gene description
	222065_s_at	0.00733	-1.39735	flightless I homolog (Drosophila)
	212025_s_at	0.000755	-1.51025	flightless I homolog (Drosophila)
	203885_at	0.00484	-1.4294	RAB21, member RAS oncogene family
	219176_at	0.0013	-1.40234	hypothetical protein FLJ22555
	209781_s_at	0.0033	-1.28935	Sam68-like phosphotyrosine protein, T-STAR
	208726_s_at	0.00117	-1.4009	eukaryotic translation initiation factor 2, subunit 2 beta, 38kDa
	212878_s_at	0.000591	-1.47074	kinesin 2 60/70kDa
	201587_s_at	0.000302	-1.27202	interleukin-1 receptor-associated kinase 1
	214214_s_at	0.00111	-1.38723	complement component 1, q subcomponent binding protein
	218083_at	0.00299	-1.42256	prostaglandin E synthase 2
	204203_at	0.00198	-1.57071	CCAAT/enhancer binding protein (C/EBP), gamma
	207793_s_at	0.000904	-2.35343	erythrocyte membrane protein band 4.1 (elliptocytosis 1, RH-linked)
	218106_s_at	0.00278	-1.411	mitochondrial ribosomal protein S10
	218027_at	0.000176	-1.53152	Mitochondrial ribosomal protein L15
	215120_s_at	0.000907	-1.95823	sterile alpha motif domain containing 4
	202056_at	0.000302	-1.59576	Karyopherin alpha 1 (importin alpha 5)
	220058_at	0.000869	-1.90493	chromosome 17 open reading frame 39
	Cluster C
	Affy accession	p-value	fold	Gene description
	203981_s_at	0.0062	1.46686	ATP-binding cassette, sub-family D (ALD), member 4
	210105_s_at	0.0015	1.60017	FYN oncogene related to SRC, FGR, YES
	214430_at	0.0014	1.55882	galactosidase, alpha
	200602_at	0.000653	1.9541	amyloid beta (A4) precursor protein
	201103_x_at	0.00567	1.42256	hypothetical protein LOC200030
	209765_at	0.0023	1.57325	a disintegrin and metalloproteinase domain 19
	216510_x_at	0.000958	5.6372	immunoglobulin heavy constant gamma 1
	201069_at	0.0039	1.99299	matrix metalloproteinase 2
	203473_at	0.000114	2.16772	solute carrier organic anion transporter family, member 2B1
	203742_s_at	0.00194	1.4661	thymine-DNA glycosylase
	205917_at	0.000653	1.55693	ZNF264
	212671_s_at	0.000249	5.55028	major histocompatibility complex, class II, DQ alpha 1/2
	Cluster D
	Affy accession	p-value	fold	Gene description
	218376_s_at	0.00414	2.51667	NEDD9 interacting protein with calponin homology and LIM domains
	209079_x_at	0.000907	1.55804	protocadherin gamma subfamily
	38671_at	0.000591	1.56216	plexin D1
	201279_s_at	0.00198	1.62556	disabled homolog 2, mitogen-responsive phosphoprotein (Drosophila)
	211066_x_at	0.000653	1.63645	protocadherin gamma subfamily
	215599_at	0.000379	2.12619	SMA4
	205717_x_at	0.00184	1.43348	protocadherin gamma subfamily
	217659_at	0.00129	1.64174	KIAA0261
	212607_at	0.000114	1.33568	AKT3 (protein kinase B, gamma)
	211748_x_at	0.00397	2.39474	prostaglandin D2 synthase 21kDa (brain)
	215376_at	0.000241	1.43174	CDNA FLJ12295 fis, clone MAMMA1001818
	202259_s_at	0.000114	1.60078	phosphonoformate immuno-associated protein 5
	212187_x_at	0.00213	1.94349	prostaglandin D2 synthase 21kDa (brain)
	206666_at	0.000367	2.46327	granzyme K (serine protease, granzyme 3; tryptase II)
	217947_at	0.000591	1.9391	chemokine-like factor super family 6
	Cluster E
	Affy accession	p-value	fold	Gene description
	204690_at	0.00494	-1.28113	syntaxin 8
	214437_s_at	0.0013	-1.89903	serine hydroxymethyltransferase 2 (mitochondrial)
	201735_s_at	0.00169	-1.33308	chloride channel 3
	218156_s_at	0.000904	-1.8184	hypothetical protein FLJ10534
	218139_s_at	0.00415	-1.25684	chromosome 14 open reading frame 108
	209454_s_at	0.00246	-1.27764	TEA domain family member 3
	215585_at	0.00198	-1.47933	KIAA0174 gene product
	202854_at	0.000302	-1.30149	hypoxanthine phosphoribosyltransferase 1 (Lesch-Nyhan syndrome)
	201343_at	0.000491	-1.31255	ubiquitin-conjugating enzyme E2D 2 (UBC4/5 homolog, yeast)
	203207_s_at	0.00229	-1.51075	likely ortholog of chicken chondrocyte protein with a poly-proline region
	219043_s_at	0.000207	-1.45342	phosducin-like 3 /// hypothetical protein FLJ12205
	219270_at	0.00205	-1.73742	hypothetical protein MGC4504
	212378_at	0.000653	-1.32963	phosphoribosylglycinamide formyltransferase, phosphoribosylglycinamide synthetase, phosphoribosylaminoimidazole synthetase
	205047_s_at	0.000469	-1.80352	asparagine synthetase
	214096_s_at	0.000904	-1.39858	serine hydroxymethyltransferase 2 (mitochondrial)
	Cluster F
	Affy accession	p-value	fold	Gene description
	213290_at	0.00418	1.56607	collagen, type VI, alpha 2
	201141_at	2.12e-06	3.20066	glycoprotein (transmembrane) nmb
	221796_at	0.00194	2.03743	cDNA clone IMAGE:452016
	207695_s_at	0.00185	5.7508	immunoglobulin superfamily, member 1
	201369_s_at	0.000669	1.55747	zinc finger protein 36, C3H type-like 2
	222043_at	0.000114	2.90418	clusterin
	201497_x_at	0.0013	7.86664	myosin, heavy polypeptide 11, smooth muscle
	207961_x_at	0.000491	6.35636	myosin, heavy polypeptide 11, smooth muscle
	204897_at	0.00117	1.88385	prostaglandin E receptor 4
	220065_at	0.000653	13.1374	tenomodulin
	205573_s_at	0.000501	1.87667	sorting nexin 7
